# Supplementary material for: The relationship between serum uric acid within the normal range and β-cell function in Chinese patients with type 2 diabetes: differences by body mass index and gender
Source: PeerJ. 2019 Mar 26;7:e6666. doi: 10.7717/peerj.6666 (PMC6440459; doi:10.7717/peerj.6666)
Supplement: Supplemental Information 1 — Raw data showed age, gender, diabetic duration, blood pressure, blood lipid profiles, renal function, HbA1c, body mass index, insulin secretory capacity and insulin resistance index of all the participants . [file peerj-07-6666-s001.xlsx]

## Sheet: Sheet1
BMI (1: ＜24 kg/m2 , 2: ≥24 kg/m2)	gender ( 0: male, 1: femal )	age (years)	duration (years)	BMI (kg/m2)	SBP (mmHg)	DBP (mmHg)	FBG (mmol/L)	P2hBG (mmol/L)	FCP (nmol/L)	P2hCP (nmol/L)	deltC-peptide	PPCPI	FCPI	ALT (mmol/L)	Cr (umol/L)	SUA (umol/L)	TG (mmol/L)	TCH (mmol/L)	LDL (mmol/L)	HDL (mmol/L)	HBA1C (%)	HOMA%2B	HOMA2IR
1	1	42	4	13.97	110	70	15.27	24.74	0.84	1.5	0.66	0.34	0.06	10	67	260	1.43	4.26	2.6	2.1	11	8.8	1.02
1	0	65	5	16.53	118	74	4.71	11.17	1.36	5.18	3.82	2.58	0.29	21	62	320	0.6	3.48	1.95	1.23	6	106.2	0.97
1	0	21	2	16.9	110	90	9.14	13.35	1.2	2.99	1.79	1.24	0.13	17	56	290	0.74	3.29	1.99	0.93	12	27.9	1.07
1	1	59	12	17.19	118	66	6.22	11.49	0.98	1.95	0.97	0.94	0.16	42	77	245	1.02	4.76	2.87	2.34	6.4	50	0.78
1	1	59	12	17.19	118	66	6.22	11.49	0.98	1.95	0.97	0.94	0.16	42	77	245	1.02	4.76	2.87	2.34	6.4	50	0.78
1	1	68	3	17.26	140	80	8.08	17.6	1.12	3.14	2.02	0.99	0.14	37	64	212	0.47	5.11	3.19	2.31	6.8	33	0.95
1	0	58	0	18.34	110	80	9.86	26.48	1.42	3.3	1.88	0.69	0.14	10	49	305	1.7	3.85	2.2	0.8	15.6	27.4	1.29
1	1	64	0.3	18.37	126	64	5.22	10.05	1.13	6.63	5.5	3.67	0.22	10	49	212	0.75	5.15	2.07	2.71	6.2	77.4	0.85
1	1	66	10	18.58	120	80	12.86	20.48	1.3	1.62	0.32	0.44	0.1	8	97	301	1.39	5.3	3.82	0.79	14.4	16.3	1.32
1	0	56	4	18.65	130	70	15.11	23.49	1.15	2.25	1.1	0.53	0.08	20	82	290	2.13	4.26	3.37	0.86	12.8	11.4	1.36
1	1	71	20	18.9	114	70	3.92	18.28	1.1	2.87	1.77	0.87	0.28	17	67	259	0.83	4.29	2.3	1.58	8.5	133.7	0.75
1	0	59	23	18.94	130	80	11.89	21.16	1.55	2.79	1.24	0.73	0.13	15	93	272	1.1	3.98	2.94	0.95	9.6	21.5	1.53
1	1	58	6	19.56	118	72	11.95	12.68	5.31	5.41	0.1	2.37	0.44	27	77	230	2.04	3.8	2.81	1.12	13.6	59.7	5.18
1	1	62	6	19.65	125	65	8	22.08	2.38	7.7	5.32	1.94	0.3	23	76	260	0.75	3.63	1.57	1.69	7.5	58.4	2.02
1	0	47	1	19.72	112	76	5.23	14.34	1.74	4.44	2.7	1.72	0.33	15	58	257	0.96	2.85	1.67	0.7	6	103.1	1.3
1	1	62	6	19.81	110	74	16.97	26.03	0.76	2.24	1.48	0.48	0.04	13	67	207	1.11	5.09	2.58	1.07	11.8	6.8	1.08
1	0	45	0	19.82	120	80	12.76	22.34	0.68	1.16	0.48	0.29	0.05	18	46	342	0.43	3.5	2.37	0.92	13.5	10.2	0.7
1	0	39	0	19.84	106	70	8.03	13.82	5.06	9.86	4.8	3.96	0.63	19	50	209	0.57	3.7	2.37	1.05	7.8	103.2	4.27
1	1	61	10	20.03	100	70	4.25	16.01	1.11	6.13	5.02	2.13	0.26	14	52	315	0.74	5.04	3.45	1.22	6.7	113.9	0.77
1	1	49	2	20.08	120	80	16.86	23.83	0.9	1.78	0.88	0.41	0.05	11	96	216	0.93	4.83	2.98	1.38	15	8	1.27
1	0	48	2	20.08	110	60	12.21	22.2	2.14	5.87	3.73	1.47	0.18	33	76	341	1.06	3.56	2.58	1.07	9.3	26.5	2.11
1	0	60	9	20.16	115	80	9.17	25.5	0.94	3.4	2.46	0.74	0.1	208	68	240	0.51	3.31	1.78	1.27	11.2	23	0.83
1	1	59	18	20.28	134	80	10.81	27.43	0.95	2.37	1.42	0.48	0.09	10	62	353	1.37	4.43	2.32	1.43	11.2	17.5	0.91
1	0	54	7	20.28	130	90	4.34	13.32	1.57	5.07	3.5	2.11	0.36	25	91	308	0.99	5.65	4.2	0.95	6.3	137.6	1.09
1	0	63	14	20.43	128	70	12.79	21.15	3.05	5.84	2.79	1.53	0.24	14	101	212	2.28	4.24	3.1	1.14	8.1	33.5	3.12
1	0	63	14	20.43	128	70	12.79	21.15	3.05	5.84	2.79	1.53	0.24	14	101	212	2.28	4.24	3.1	1.14	8.1	33.5	3.12
1	1	50	1	20.44	110	78	14.56	20.81	0.84	1.39	0.55	0.37	0.06	20	76.6	290	0.63	4.62	3.3	1.01	15.7	9.5	0.96
1	0	72	10	20.58	130	58	8.19	14.76	1.07	6.47	5.4	2.44	0.13	12	86	221	0.66	4.37	3.27	0.77	8.1	31.6	0.93
1	0	68	10	20.7	110	80	16.83	23.76	0.95	1.4	0.45	0.33	0.06	20	84	219	2.42	4.67	2.58	1.07	12.3	8.4	1.36
1	1	47	1	20.76	150	70	5.94	11.52	1.18	3.96	2.78	1.91	0.2	10	62	225	2.27	4.55	2.81	0.98	6.3	61.3	0.91
1	1	47	0	20.77	102	70	14.18	19.99	4.55	7.69	3.14	2.14	0.32	57	85	334	4.9	6.2	2.7	1.31	11.3	41.9	5
1	1	53	9	20.87	100	70	6.13	20.56	1.02	4.01	2.99	1.08	0.17	19	72	266	0.76	4.71	2.86	1.47	7.9	52.5	0.8
1	0	57	0.4	20.96	160	90	5.77	11.58	1.62	6.69	5.07	3.21	0.28	19	64	244	0.79	4.38	2.43	1.55	6.3	81.3	1.25
1	0	52	3	20.98	130	80	7.48	12.35	2.83	7.33	4.5	3.3	0.38	31	82	274	2.44	4.16	2.1	1.98	6.1	74.8	2.35
1	0	68	8	21.09	130	90	10.52	25.86	1.76	4.07	2.31	0.87	0.17	20	67	282	2.42	6.07	2.58	1.07	12.9	29.1	1.65
1	1	62	6	21.16	120	60	5.62	16.31	2.08	4.98	2.9	1.7	0.37	23	52	260	0.91	3.92	1.3	2.16	7	101.4	1.58
1	0	58	8	21.26	120	76	11.12	24.88	1.86	3.01	1.15	0.67	0.17	17	65	266	0.82	4.13	1.83	1.89	9.3	27.6	1.77
1	0	32	0	21.29	130	80	10.48	18.23	2.14	5.88	3.74	1.79	0.2	15	80	227	1.09	4.22	1.68	1.99	9.8	33.9	1.98
1	1	32	2	21.36	130	70	5.38	17.36	3.11	9.74	6.63	3.12	0.58	34	84	330	0.83	3.02	2.58	1.07	6.2	147	2.34
1	1	59	1	21.45	132	70	6.01	12.88	3.16	10.68	7.52	4.61	0.53	18	58	242	1.44	4.14	2.84	1.49	6	120.5	2.44
1	0	61	10	21.45	162	88	10.96	20.17	1.05	1.39	0.34	0.38	0.1	13	87	210	0.56	5.11	3.04	1.79	13.9	18.3	1
1	0	38	2	21.51	110	70	7.28	21.36	1.11	5.79	4.68	1.51	0.15	19	52	296	1.09	5.62	4.07	1.01	11.5	40.1	0.92
1	1	50	8	21.56	130	92	7.98	16.72	2.79	9.93	7.14	3.3	0.35	16	65	229	1.65	4.5	3.22	1.67	10.2	66.2	2.37
1	1	50	3	21.63	104	68	9.08	22.21	3.22	8.11	4.89	2.03	0.35	27	44	205	1.56	5.43	2.58	1.07	9.6	59.2	2.84
1	1	63	10	21.64	184	96	13.38	29.61	2	3.76	1.76	0.71	0.15	14	76.6	290	1.47	8.4	6.84	1.24	12.1	22	2.11
1	0	72	10	21.72	140	80	11.32	24.26	1.29	3.07	1.78	0.7	0.11	18	72	243	0.38	3.86	2.89	0.78	12.7	20.2	1.24
1	0	49	5	21.78	102	59	4.92	9.16	1.79	7.58	5.79	4.6	0.36	13	66	289	1.52	3.49	1.95	0.78	5.8	118.8	1.31
1	0	46	5	21.86	120	86	10.93	24.81	1.96	4.34	2.38	0.97	0.18	18	53	228	1.02	3.84	2.4	0.93	9.7	29.5	1.85
1	0	66	11	21.91	160	90	5.36	19.63	0.9	5.58	4.68	1.58	0.17	14	99	249	1.2	5.49	3.32	1.57	8.8	62.6	0.68
1	0	50	2	22.1	150	90	8.18	17.11	2.59	8.46	5.87	2.75	0.32	16	88	252	1.78	5.22	4.26	1.02	8.2	59.8	2.21
1	0	40	0	22.13	110	80	7.57	14.49	2.32	5.37	3.05	2.06	0.31	37	55	378	2.65	3.3	1.24	0.74	10.6	63.2	1.93
1	0	45	8	22.22	136	90	13.43	23.25	1.71	2.74	1.03	0.65	0.13	19	68	280	0.69	4.97	3.53	1.1	10.4	19.1	1.81
1	1	74	13	22.22	118	65	8.2	11.96	3.8	16.22	12.42	7.53	0.46	14	90	285	1.47	4.29	2.73	0.82	7.4	80.1	3.26
1	0	30	1	22.23	110	74	10.08	20.34	1.57	3.94	2.37	1.08	0.16	35	91	379	1.42	5.87	0.83	1.42	10.1	28.5	1.43
1	1	68	8	22.27	122	56	16.49	28.31	1.7	4.8	3.1	0.94	0.1	11	76.6	290	1.04	2.77	2.09	0.33	11.5	14.2	2.32
1	0	81	10	22.31	162	78	10.56	22.93	2.91	5.55	2.64	1.34	0.28	12	76.6	290	1	3.71	2.64	0.98	9.5	42.8	2.71
1	0	34	8	22.32	110	70	9.53	21.85	1.63	4.4	2.77	1.12	0.17	49	66	215	3.14	5.05	2.58	1.07	11.2	32.3	1.46
1	1	69	3	22.35	120	70	6.43	21.3	1.57	4.59	3.02	1.2	0.24	51	80	239	1.67	5.85	2.58	1.07	10.7	64.4	1.24
1	1	59	10	22.41	112	68	6.35	13.25	1.59	6.76	5.17	2.83	0.25	32	92	245	0.87	3.94	2.66	0.84	7	66.9	1.26
1	0	36	0	22.41	110	72	12.75	25.14	6.5	10.36	3.86	2.29	0.51	20	71	357	4.88	4.75	1.52	0.79	9	66.1	6.54
1	1	59	0	22.44	120	90	6.01	16.9	3.78	18.47	14.69	6.07	0.63	93	44	314	0.63	3.42	2.58	1.07	6.6	137.5	2.93
1	1	45	16	22.46	146	90	5.63	16.94	1.53	3.07	1.54	1.01	0.27	17	45	207	1.69	3.2	1.43	0.92	10.1	81.9	1.17
1	1	59	10	22.51	112	62	4.89	9.47	3.09	19.4	16.31	11.38	0.63	34	76	224	0.86	4.82	2.58	1.07	6.2	174.9	2.25
1	0	60	4	22.58	170	96	9.83	20.2	1.59	4.9	3.31	1.35	0.16	21	61	210	2.27	4.55	2.81	0.98	8.4	30.2	1.45
1	0	77	8	22.65	170	90	5.67	10.27	2.55	4.74	2.19	2.56	0.45	14	74	213	1.62	4.64	3.48	0.85	8.3	115.5	1.95
1	1	44	0	22.77	130	80	6.2	17.8	1.27	4.15	2.88	1.3	0.2	14	46	216	0.79	4.67	3.12	1.16	10.7	59.5	0.99
1	0	41	6	22.81	122	90	10.82	20.27	2.2	4.8	2.6	1.32	0.2	18	55	215	26.4	8.42	0.01	0.55	9.6	32.8	2.06
1	0	42	0	22.84	122	94	10.13	18.33	2.18	3.01	0.83	0.91	0.22	14	85	282	5.22	5.02	4.02	0.28	12	36.6	2.02
1	0	44	0.1	22.86	120	74	9.8	19.21	2.08	4.97	2.89	1.44	0.21	17	66	247	1.41	3.93	1.51	1.71	10.3	37.1	1.88
1	1	70	14	22.86	100	70	8.46	17.94	2.72	6.51	3.79	2.02	0.32	17	72	328	2.15	4.39	2.65	0.66	7.6	58.9	2.36
1	1	60	10	22.94	130	70	11.51	27.24	1.83	5.82	3.99	1.19	0.16	44	49	249	1.67	3.95	2.58	1.07	11.3	25.8	1.77
1	0	66	8	23.03	130	80	3.9	17.47	1.14	4.46	3.32	1.42	0.29	23	53	342	0.53	2.51	1.42	0.82	8.2	137.5	0.77
1	0	39	7	23.12	115	85	14.1	24.65	2.21	3.84	1.63	0.87	0.16	14	86	327	4.03	5.7	2.78	0.91	10.4	22.1	2.44
1	0	42	7	23.18	150	92	7.54	23.5	1.33	2.79	1.46	0.66	0.18	17	54	208	0.83	3.95	3.11	0.72	10.2	42.5	1.1
1	0	56	0	23.18	110	70	15.2	23.63	4.75	8.55	3.8	2.01	0.31	18	85	235	2.55	5.76	2.58	1.07	10.1	40.2	5.62
1	1	45	1	23.24	134	74	11.32	18.59	2.87	5.71	2.84	1.71	0.25	18	60	280	6.43	4.36	0.64	0.5	12.6	38.1	2.75
1	0	20	0.3	23.32	126	84	14.52	26.04	3.24	4.1	0.86	0.87	0.22	90	74	395	2.74	4.67	2.47	0.83	11	29.7	3.66
1	0	61	0	23.33	132	74	7.47	15.61	3.91	7.31	3.4	2.6	0.52	87	79	383	1.95	6.75	2.58	1.07	9	95.6	3.24
1	0	48	3	23.36	110	80	8.21	17.21	1.86	6.91	5.05	2.23	0.23	16	59	260	1.71	3.96	2.4	0.7	7.8	46.6	1.6
1	0	58	0.8	23.36	142	94	6.85	15.69	1.08	3.52	2.44	1.25	0.16	20	81	311	1.76	4.07	2.15	1.04	7.3	44.2	0.88
1	1	65	2	23.37	160	90	11.35	23.31	2.09	3.93	1.84	0.94	0.18	15	64	277	1.94	4.3	2.31	1.02	11.9	29.4	2.02
1	1	46	8	23.43	132	78	6.96	19.85	1.78	5.48	3.7	1.53	0.26	30	68	261	0.53	4.1	2.58	1.07	6.3	60.8	1.44
1	1	49	14	23.43	190	90	7.34	18.13	3.04	11.04	8	3.38	0.41	11	52	297	4.17	6.53	3.86	0.59	13.9	81.6	2.51
1	0	50	6	23.43	110	78	11.07	24.38	2.54	6.33	3.79	1.44	0.23	18	73	297	2.2	3.64	1.69	0.85	10.6	35.8	2.42
1	1	59	12	23.44	120	70	11.83	22.46	1.55	5.51	3.96	1.36	0.13	16	58	270	1.3	3.64	2.35	0.64	8.8	21.7	1.53
1	0	45	0	23.46	110	70	9.9	20.75	3.71	7.68	3.97	2.06	0.37	30	65	336	1.44	4.13	2.86	0.55	8.8	57.8	3.39
1	0	54	10	23.48	110	64	5.73	16.71	1.58	8.06	6.48	2.68	0.28	25	73	333	1.11	5.13	3.24	1.33	9.24	81.3	1.22
1	1	64	4	23.5	110	70	5.16	8.63	1.58	8.17	6.59	5.26	0.31	20	58	242	0.69	3.41	2.27	0.8	6	99.5	1.18
1	1	72	11	23.5	128	78	5.93	20.02	4.27	16.66	12.39	4.62	0.72	36	55	314	1.02	3.54	2.17	0.86	6.2	153.7	3.29
1	1	55	5	23.52	140	82	6.02	12.78	2.02	6.62	4.6	2.88	0.34	18	82	301	2.07	4.16	2.34	0.79	6.3	87.2	1.56
1	1	64	1	23.56	100	70	11.56	22.93	3.22	6.24	3.02	1.51	0.28	14	82	205	1.44	5.18	3.75	0.71	4.8	40.4	3.1
1	0	33	4	23.59	110	78	15.31	25.34	3.29	4.55	1.26	1	0.21	48	47	278	1.11	4.42	2.32	1.55	9.7	28.3	3.97
1	0	53	4	23.66	120	76	5.9	14.8	1.39	7.66	6.27	2.88	0.24	51	57	253	0.98	5.35	3.94	0.96	7.2	69.7	1.07
1	0	53	33	23.66	140	86	11.87	20.22	1.84	3.44	1.6	0.95	0.16	11	98	293	1.04	4.76	3.24	1.33	9.1	24.5	1.79
1	0	55	7	23.67	117	70	10.27	19.93	1.87	4.19	2.32	1.17	0.18	22	63	223	1.22	3.62	2.47	0.54	9.7	31.5	1.72
1	1	62	11	23.68	130	70	8.27	18.3	1.91	2.98	1.07	0.9	0.23	17	72	266	1.99	4.64	2.14	1.5	9.14	47.1	1.65
1	0	60	10	23.7	136	80	9.94	20.69	2.21	5.67	3.46	1.52	0.22	19	68	264	0.94	3.28	2.58	1.07	11	38.2	2.03
1	1	50	0.1	23.73	154	88	13.22	16.59	2.79	5.63	2.84	1.89	0.21	38	78	226	4.74	5.11	0.87	1.87	12.2	29.5	2.91
1	1	64	0.1	23.8	110	68	17.18	31.57	2.32	8.32	6	1.46	0.14	21	62	206	1.04	4.34	2.4	1.42	12.4	17.7	3.38
1	0	32	1	23.8	130	90	11.07	19.39	0.83	2.32	1.49	0.66	0.07	14	93	205	4.57	6.1	2.08	1.1	11.8	15.2	0.8
1	1	50	0.1	23.8	104	68	9.79	21.69	2.4	8.2	5.8	2.1	0.25	27	74	288	1.87	5.05	2.88	1.32	11.1	41.6	2.18
1	1	60	13	23.83	126	80	10.47	18.54	3.62	8.86	5.24	2.65	0.35	15	69	306	1.72	3.98	2.76	1.36	7.8	52	3.37
1	0	41	0	23.87	140	90	5.45	15.63	1.6	9.15	7.55	3.25	0.29	17	45	213	4.49	6.38	2.58	1.07	8.5	89.5	1.2
1	1	45	4	23.87	90	70	9.58	17.04	3.18	10.58	7.4	3.45	0.33	19	48	218	0.78	3.08	2.58	1.07	8.4	53.8	2.87
1	0	70	10	23.88	130	70	11.95	20.87	1.64	3.77	2.13	1	0.14	8	97	265	1.58	5.93	3.94	1.2	7.9	22.3	1.62
1	0	53	0	23.88	110	80	9.06	20.05	3.34	4.67	1.33	1.29	0.37	23	105	202	3.71	3.88	2.6	1.46	9.5	61.1	2.94
1	0	44	2	23.88	110	76	9.88	15.93	1.84	3.52	1.68	1.23	0.19	30	96	324	2.57	4.73	2.72	0.72	10.1	33.3	1.67
1	0	49	0	23.89	122	80	14.59	20.36	3.66	5.51	1.85	1.5	0.25	33	65	200	3.76	5.51	2.58	1.07	11.6	33	4.15
1	1	58	10	23.92	110	68	7.88	16.05	2.54	4.7	2.16	1.63	0.32	13	71	280	0.96	4	2.46	1.06	7.9	63.3	2.16
1	0	58	15	23.99	116	68	7.51	12.23	1.6	4.53	2.93	2.06	0.21	13	62	302	1.06	3.25	0.84	1.88	5.9	48.9	1.33
1	0	76	0	24	140	90	10.97	26.84	1.65	4.83	3.18	1	0.15	17	74	222	1.04	4.31	2.31	1.48	13	25.7	1.56
1	0	37	3	24	128	90	8.04	17.55	4.42	8.51	4.09	2.69	0.55	27	56	287	7.97	5.94	1.25	0.7	8	92.7	3.75
2	1	62	5	24.02	156	90	6.07	13.03	2.32	7.53	5.21	3.21	0.38	17	79	278	0.89	3.81	2.15	1.21	6.7	94.8	1.8
2	0	49	0	24.02	120	80	11.96	23.27	1.4	4.04	2.64	0.96	0.12	19	71	309	1.36	5.1	3.44	0.98	11.2	19.7	1.39
2	1	45	10	24.03	120	80	12.02	24.24	1.38	2.3	0.92	0.53	0.11	12	54	236	2.06	6.07	3.89	1.15	11.7	19.2	1.36
2	0	72	12	24.03	158	86	7.64	19.17	1.78	3.92	2.14	1.14	0.23	10	72	200	1.99	4.4	2.65	0.75	8.1	51.2	1.49
2	0	45	14	24.06	136	78	10.3	19.26	2	2.81	0.81	0.81	0.19	19	99	225	1.35	3.49	2.08	0.74	10.7	33.3	1.86
2	0	40	6	24.11	120	80	6.5	13.29	2.57	19.15	16.58	8.01	0.4	17	89	328	1.23	3.92	2.44	1.06	6.2	90.4	2.06
2	1	71	15	24.12	118	70	5.4	15.61	1.71	8.03	6.32	2.86	0.32	10	47	243	0.8	4.72	2.98	1.34	6.4	95.8	1.29
2	0	49	4	24.16	130	82	8.84	16.7	3.31	6.35	3.04	2.11	0.37	22	69	300	6.67	3.71	0.01	0.44	6	63.2	2.9
2	1	50	1	24.22	130	86	11.9	13.6	3.84	5.79	1.95	2.37	0.32	20	62	229	1.08	3.3	2.44	0.9	8.1	45.1	3.75
2	0	38	3	24.22	124	86	9.22	23.21	2.21	6.3	4.09	1.51	0.24	37	93	268	1.57	3.9	2.42	0.69	8.4	43.4	1.98
2	0	53	4	24.22	110	80	4.43	9.12	1.91	8.72	6.81	5.31	0.43	14	49	292	0.71	4.1	1	2.75	5.7	152.2	1.35
2	0	39	3	24.24	122	80	11.67	25.61	0.55	1.79	1.24	0.39	0.05	45	75	240	0.29	3.33	2.58	1.07	14	10	0.53
2	0	38	0	24.24	140	90	12.3	23.78	3.25	6.04	2.79	1.41	0.26	21	75	330	1.54	5.19	3.59	0.83	9.5	37.2	3.23
2	0	41	2	24.28	114	82	11.66	23.29	2.09	5.28	3.19	1.26	0.18	34	81	249	0.8	3.41	2.38	0.63	10.6	28.2	2.04
2	1	48	0.1	24.3	140	80	14.74	22.98	1.95	2.44	0.49	0.59	0.13	21	48	271	6.79	6.94	2.58	1.07	11.9	18.6	2.25
2	1	59	0	24.4	110	80	12.33	24.71	1.24	4.79	3.55	1.08	0.1	62	77	229	2.42	4.67	2.58	1.07	12.2	16.8	1.23
2	0	40	3	24.43	116	68	7.88	15.74	2.06	5.92	3.86	2.09	0.26	33	54	293	0.68	3.14	2.58	1.07	8	54.3	1.75
2	0	50	0	24.44	130	70	4.63	14.67	1.78	7.56	5.78	2.86	0.38	20	80	315	2.76	4.99	2.74	0.87	6.3	132.1	1.27
2	1	62	16	24.46	128	66	8.72	18	2.4	6.7	4.3	2.07	0.28	11	72	223	1.06	3.6	2.77	0.87	6.9	50.7	2.1
2	0	54	0	24.46	120	80	9.44	24.82	1.8	5.18	3.38	1.16	0.19	24	51	287	1.24	4.32	2.58	1.07	12	35.5	1.62
2	0	55	14	24.49	140	90	12.96	22.25	4.15	8.07	3.92	2.01	0.32	84	83	355	1.31	4.38	0.94	2.78	9.1	42.9	4.24
2	0	52	7	24.49	129	78	12.5	21.68	3.03	5.81	2.78	1.49	0.24	21	100	306	5.62	5.36	1.9	0.65	10.1	34.3	3.04
2	0	46	2	24.51	110	84	8.68	18.36	2.49	6.48	3.99	1.96	0.29	19	76.6	290.5	2.46	6.06	4.51	1.57	11.3	52.5	2.17
2	1	51	0	24.52	120	70	6.99	13.18	2.29	5.55	3.26	2.34	0.33	13	58	226	1.81	2.91	1.45	0.56	7.1	72.3	1.86
2	0	55	16	24.52	128	88	5.74	16.65	0.67	3.15	2.48	1.05	0.12	19	50	318	0.76	3.2	2.58	1.07	7.8	44.3	0.51
2	1	62	12	24.52	128	70	5.72	19.57	1.51	4.77	3.26	1.35	0.26	35	91	300	1.82	4.18	1.89	1.38	7.4	78.4	1.15
2	1	61	10	24.56	140	70	13.12	22.54	2.42	4.63	2.21	1.14	0.18	28	53	297	1.63	5.71	3.97	0.92	11	26.5	2.52
2	0	36	10	24.57	120	90	10.57	18.1	2.4	4.42	2.02	1.36	0.23	41	84	367	5.44	4.34	0.83	0.79	7.7	36.7	2.24
2	1	68	4	24.61	140	70	6.93	18.47	2.3	7.7	5.4	2.32	0.33	27	78	296	1.31	2.49	1.18	0.65	7	74.2	1.88
2	0	39	0	24.62	110	80	12.07	24.12	2.16	3.63	1.47	0.84	0.18	28	52	310	5.4	4.97	0.5	1.77	11.1	27.3	2.13
2	1	62	5	24.67	128	70	8.83	22.3	4.22	9.73	5.51	2.42	0.48	11	87	226	1.71	7.57	2.58	1.07	12.8	76.9	3.7
2	0	46	0.25	24.69	110	80	8.02	11.43	2.82	4.99	2.17	2.43	0.35	29	52	315	1.59	4.33	1.35	2.19	8.2	66.2	2.4
2	1	52	7	24.69	136	70	15.58	27.86	3.29	6.55	3.26	1.31	0.21	39	73	330	2.06	4.7	3.29	0.38	11.5	27.7	4.07
2	0	64	14	24.69	110	70	5.58	16.2	1.54	6.94	5.4	2.38	0.28	12	102	358	1.61	4.46	2.79	2.04	6.9	83.3	1.16
2	1	32	1	24.74	115	80	12.17	22.04	1.87	3.23	1.36	0.81	0.15	30	55	244	1.47	3.97	2.29	0.95	11.5	23.9	1.85
2	1	61	16	24.75	104	80	20.87	24.45	3.81	5.76	1.95	1.31	0.18	17	97	290	4.61	4.53	1.62	0.61	14.3	23.9	9.8
2	0	30	0	24.76	108	80	6.29	15.28	3.43	11.04	7.61	4.01	0.55	54	71	399	1.62	5.28	3.84	0.63	8.6	117.7	2.7
2	0	46	5	24.77	103	82	5.72	11.66	1.81	6.21	4.4	2.96	0.32	22	85	381	3.56	4.77	2.12	0.87	7.9	89	1.38
2	1	58	10	24.8	140	88	7.71	17.58	1.59	5.36	3.77	1.69	0.21	11	57	252	1.22	3.66	1	2.05	7.5	46.6	1.34
2	0	33	5	24.81	108	66	8.98	19.44	1.89	3.97	2.08	1.13	0.21	12	55	287	0.8	3.22	2.09	0.73	8.8	40.2	1.67
2	0	36	1	24.82	100	80	7.27	19.21	2.64	6.42	3.78	1.86	0.36	20	82	258	2.81	6.24	4.01	0.83	10.8	75	2.18
2	0	49	6	24.82	116	76	4.4	12.36	1.35	5.76	4.41	2.59	0.31	32	100	321	1.98	5.84	2.58	1.07	9.6	121.4	0.95
2	0	64	14	24.85	114	72	8.82	18	2.4	6.7	4.3	2.07	0.27	12	104	330	1.27	3.77	2.17	0.96	7.7	49.7	2.11
2	1	72	7	24.88	130	70	5.51	16.16	1.59	8.59	7	2.95	0.29	14	68	243	0.9	5.26	3.61	1.2	6.8	87.7	1.2
2	0	62	0	24.9	130	78	5.79	10.53	3.48	14.84	11.36	7.83	0.6	12	83	425	0.96	4.69	2.58	1.07	6.2	138.7	2.67
2	0	32	1	24.91	110	80	8.74	19.16	2.19	5.27	3.08	1.53	0.25	15	54	317	3.13	6.89	4.57	0.76	13.3	47.1	1.92
2	1	56	2	24.91	128	90	5.93	11.15	2.4	7.82	5.42	3.9	0.4	24	63	325	1.84	4.58	2.65	1.01	6.2	101.7	1.86
2	0	46	6	24.91	132	90	9.33	17.85	3.6	7.63	4.03	2.37	0.39	60	79	406	3.4	4.02	2.81	1.25	8.9	61.9	3.22
2	0	39	6	24.92	138	78	5.45	13.99	2.26	4.95	2.69	1.97	0.41	44	76	385	2.91	3	2.13	0.65	7.5	114	1.7
2	0	59	0	25.08	128	100	12.94	18.16	4.69	8.25	3.56	2.52	0.36	17	60	224	2.05	5.23	3.44	0.76	13.2	48	4.78
2	0	40	7	25.08	104	80	6.54	15.27	1.62	4.92	3.3	1.79	0.25	24	72	328	1.7	4.4	2.58	1.07	9.6	64.1	1.3
2	0	46	0	25.1	120	96	11.94	19.04	4.35	5.41	1.06	1.58	0.36	24	63	283	2.32	3.99	2.07	0.76	11.3	50	4.26
2	1	61	5	25.1	130	80	7.35	17.68	1.82	9.12	7.3	2.87	0.25	13	67	301	2.5	5.18	2.96	0.97	6.2	56.3	1.52
2	1	61	11	25.15	130	80	8.89	22.04	2.04	4.87	2.83	1.23	0.23	19	62	250	7.29	4.33	2.58	1.07	8.2	43.3	1.8
2	0	65	1	25.15	110	74	8.54	17	2.25	5.24	2.99	1.71	0.26	24	77	255	7.4	4.66	0.21	0.75	10.5	50	1.96
2	0	56	0	25.2	140	80	9.3	15.53	3.68	10.56	6.88	3.78	0.4	38	83	267	5.68	5.76	2.58	1.07	10.4	63.5	3.29
2	1	54	0.75	25.24	144	92	11.56	20.44	1.91	3.49	1.58	0.95	0.17	28	84	267	3.12	5	2.58	1.07	8.3	26.6	1.86
2	1	61	12	25.24	122	70	8.67	23.43	1.14	2.98	1.84	0.71	0.13	12	89	275	2.45	3.3	2.43	0.95	7.9	29.5	1
2	0	44	0	25.34	108	80	16.15	26.55	1.73	3.4	1.67	0.71	0.11	23	78	230	2	6.07	2.58	1.07	11.3	14.8	2.28
2	1	55	2	25.34	140	86	9.49	19.19	1.46	4.83	3.37	1.4	0.15	65	75	386	2.77	3.94	2.72	1.17	10.9	30.2	1.32
2	0	48	10	25.34	160	85	6.42	16.22	1.99	5.99	4	2.05	0.31	19	88	317	1.07	5.06	3.76	0.77	7.7	76.5	1.57
2	1	61	10	25.39	140	68	8.74	20.79	1.74	4.81	3.07	1.29	0.2	14	69	253	1.81	5.83	4.17	1.81	8.2	39.7	1.52
2	1	49	5	25.4	100	70	9.67	17.8	1.56	3.63	2.07	1.13	0.16	10	65	217	5.66	5.65	1.76	1.34	7	30.6	1.41
2	0	48	5	25.4	110	60	10.94	19.79	2.46	3.46	1	0.97	0.22	49	59	333	3.64	4.25	2.58	1.07	9.1	35.4	2.33
2	1	70	16	25.41	126	60	12.44	27.64	1.24	4.31	3.07	0.87	0.1	10	97	351	1.58	5.03	2.83	1.41	11.5	16.6	1.24
2	0	39	0	25.44	128	80	6.59	12.82	3.63	9.66	6.03	4.19	0.55	46	45	256	1.34	4.56	2.58	1.07	7.3	113	2.9
2	1	33	3	25.44	110	90	8.11	15.66	3	8.03	5.03	2.85	0.37	9	45	208	1.43	6.15	3.87	1.57	7	68	2.56
2	0	56	5	25.44	150	92	9.41	26.08	2.25	3.98	1.73	0.85	0.24	29	47	260	0.57	3.46	2.58	1.07	10.5	42.3	2.02
2	1	38	2	25.44	110	70	6.31	17.65	0.97	1.43	0.46	0.45	0.15	8	47	212	0.64	4.09	2.94	0.83	11.3	47.6	0.76
2	1	48	0.1	25.44	130	96	5.95	11.83	4.22	14.6	10.38	6.86	0.71	20	48	252	3.16	4.49	0.95	1.96	6.3	152	3.27
2	0	43	6	25.44	110	68	7.4	20.72	1.55	4.5	2.95	1.21	0.21	51	51	254	0.67	3.14	2.23	0.57	7.3	49.6	1.3
2	1	58	11	25.44	130	70	3.01	14.01	0.33	2.44	2.11	0.97	0.11	8	58	237	0.42	3.73	2.42	1.1	5.3	101.7	0.2
2	0	47	3.5	25.44	95	65	11.15	19.91	1.71	3.54	1.83	0.99	0.15	12	63	279	0.96	3.44	2.03	0.93	11.5	25.7	1.63
2	0	70	16	25.44	110	60	11.47	21.01	1.91	3.97	2.06	1.05	0.17	63	81	240	0.81	2.8	1.16	1.23	8.3	26.9	1.85
2	0	58	7	25.44	130	66	11.4	24.3	1.24	2.63	1.39	0.6	0.11	18	87	202	0.89	4.74	2.58	1.07	10.8	19.2	1.18
2	0	56	2	25.44	136	90	8.76	16.5	2.97	5.21	2.24	1.75	0.34	45	61	307	3.32	4.21	2.58	1.07	8.8	59.1	2.6
2	1	50	4	25.44	180	120	17.9	25.64	1.92	2.87	0.95	0.62	0.11	29	66	308	0.64	4.73	2.58	1.07	11.8	14.1	3.07
2	0	50	0	25.44	138	88	8.97	16.48	5.39	10.96	5.57	3.69	0.6	49	70	341	3.42	6.81	2.58	1.07	8.7	90.9	4.72
2	0	46	1	25.44	130	80	16.43	29.1	2.53	4.48	1.95	0.86	0.15	45	73	316	3.47	4.29	0.9	1.65	9.8	20.2	3.39
2	0	44	4	25.44	110	80	6.15	11.61	1.64	4.25	2.61	2.03	0.27	54	85	394	1.58	4.89	2.96	1.14	6	72.9	1.29
2	0	65	10	25.44	128	80	4.54	11.6	3.4	8.67	5.27	4.15	0.75	19	99	361	1.35	4.27	2.15	1.44	5.8	214.9	2.4
2	0	47	8	25.46	100	60	13.03	26.53	4.58	6.7	2.12	1.4	0.35	10	95	279	2.27	3.77	2.02	0.62	6.1	46.8	4.72
2	1	64	11	25.47	142	82	4.4	20.43	0.51	5.35	4.84	1.45	0.12	11	45	259	5.03	5.4	3.62	1.14	8.6	63.1	0.36
2	1	66	6	25.47	132	78	9.34	18.56	2.34	5.56	3.22	1.66	0.25	22	55	257	5.23	4.35	2.58	1.07	7.3	44.2	2.09
2	0	61	1	25.47	140	104	8.05	15.72	2.99	10.27	7.28	3.63	0.37	28	81	270	1.87	3.8	2.53	1.47	7.7	68.9	2.56
2	0	71	10	25.47	140	70	11.1	22.37	2.79	3.38	0.59	0.84	0.25	10	83	267	1.12	4.93	3.9	0.91	13.4	38.3	2.65
2	1	52	6	25.47	178	92	9	18	2.4	6.7	4.3	2.07	0.27	14	87	224	0.74	5.4	3.23	1.8	9.14	48	2.12
2	0	70	10	25.47	138	96	7.25	19.62	2.05	8.53	6.48	2.42	0.28	12	95	268	0.93	4.45	2.58	1.07	7.3	62.4	1.68
2	0	64	0	25.47	154	104	13.63	26.69	1.24	2.9	1.66	0.6	0.09	19	52	403	1	3.52	2.28	0.74	9.4	14.3	1.32
2	0	67	10	25.47	138	80	14.22	23.84	1.59	3.67	2.08	0.86	0.11	33	62	378	2.5	4.89	2.71	0.93	13	16.5	1.77
2	1	59	1	25.47	125	76	6.7	18.48	3.02	8.61	5.59	2.59	0.45	19	62	299	2.82	4.87	3.75	0.4	9.7	96.1	2.44
2	0	51	10	25.47	120	80	6.39	19.72	1.5	5.82	4.32	1.64	0.23	35	69	390	0.89	4	2.69	0.86	8.8	63.4	1.19
2	0	60	4	25.47	150	90	7.14	18	2.4	6.7	4.3	2.07	0.34	10	76.6	290.5	2.34	4.52	2.49	0.86	9.14	72.2	1.97
2	1	81	10	25.47	120	80	9	18	2.4	6.7	4.3	2.07	0.27	15	76.6	290.5	1.01	5.17	3.62	1.05	13.6	48	2.12
2	1	74	9	25.47	176	82	8.96	26.18	0.95	2.36	1.41	0.5	0.11	12	76.6	290.5	0.9	4.62	3.16	1.01	6.9	24.6	0.85
2	1	65	3	25.47	140	60	14.46	23.6	8.66	12.87	4.21	3.03	0.6	12	76.6	290.5	2.09	6.53	3.39	1.53	8	77.1	9.62
2	1	52	1	25.47	130	70	13.52	24.11	2.31	4.17	1.86	0.96	0.17	32	76.6	290.5	0.18	3.26	2.01	1.16	12.2	24.3	2.44
2	0	48	10	25.47	102	84	8.39	15.92	2.15	6.68	4.53	2.33	0.26	33	77	336	3.22	4.44	3.08	0.98	9	50.1	1.87
2	1	60	5	25.48	120	80	8.54	14.16	4.22	4.8	0.58	1.88	0.49	16	100	201	1.99	3.26	1.78	0.48	8.1	81.2	3.66
2	1	56	9	25.48	130	94	13.35	24.82	2.97	6.29	3.32	1.41	0.22	16	55	298	2.66	3.41	0.85	1.23	11.2	30.7	3.12
2	1	69	6	25.48	160	92	10.48	22.01	3.24	10.31	7.07	2.6	0.31	14	100	326	0.76	4.93	3.1	1.45	9.3	47.3	3.01
2	1	51	0	25.53	130	70	8.02	11.84	3.85	6.17	2.32	2.9	0.48	50	49	276	3.66	5.4	2.49	1.08	10.9	83.7	3.26
2	1	57	4	25.55	84	144	11.54	21.33	2.04	3.32	1.28	0.86	0.18	18	47	290	18	19	1.93	0.6	8.4	28	1.97
2	1	62	11	25.56	120	80	7.72	25.17	2.38	4.96	2.58	1.09	0.31	10	83	236	0.79	3.55	0.68	2.48	7.6	62.2	1.99
2	0	51	15	25.59	122	80	10.81	22.6	1.62	3.41	1.79	0.84	0.15	12	89	258	3.24	5.51	3.14	0.75	10.6	26	1.53
2	0	39	4	25.61	102	64	11.59	19.59	1.72	2.15	0.43	0.61	0.15	37	78	224	1.98	3.74	2.58	1.07	10.7	24.1	1.66
2	1	52	16	25.65	140	98	14.05	19.68	0.79	1.21	0.42	0.34	0.06	14	68	245	2.5	6.01	3.61	1.15	11.8	9.5	0.86
2	0	57	2	25.65	130	80	4.19	7.39	1.73	11.28	9.55	8.48	0.41	22	102	413	0.92	3.92	2.6	0.86	8	158.8	1.2
2	0	50	0	25.69	120	84	8.27	17.32	1.7	4.72	3.02	1.51	0.21	34	91	282	1.08	3.32	1.68	1.1	13	43.2	1.47
2	0	49	10	25.69	110	70	6.66	15.89	2.02	5.57	3.55	1.95	0.3	39	71	311	1.6	3.69	2.63	1.46	6.7	72.2	1.62
2	0	74	10	25.69	154	90	6.24	18	1.14	2.3	1.16	0.71	0.18	11	103	324	0.56	4.08	3.02	0.78	8.4	54.8	0.9
2	1	51	6	25.71	130	88	10.54	20.68	2.17	4.47	2.3	1.2	0.21	52	71	264	0.96	4.18	2.94	1.48	9.5	33.9	2.02
2	1	51	6	25.71	130	88	10.54	20.68	2.17	4.47	2.3	1.2	0.21	52	71	264	0.96	4.18	2.94	1.48	9.5	33.9	2.02
2	0	60	17	25.73	130	72	9.14	20.56	2.24	5.02	2.78	1.36	0.25	11	90	256	0.89	3.84	2.77	0.63	8.1	44.5	2
2	0	60	12	25.73	152	86	5.05	14.74	2.06	4.9	2.84	1.85	0.41	22	105	428	2.06	4.6	3.12	1.32	6.9	124.4	1.52
2	0	49	8	25.78	120	76	12.53	23.26	2.31	5.36	3.05	1.28	0.18	25	51	239	5.27	5.53	2.2	0.69	10.7	27.2	2.33
2	0	43	0.3	25.78	124	80	13.88	21.34	1.77	3.9	2.13	1.02	0.13	64	65	276	2.1	3.76	1.24	1.47	9.5	18.7	1.92
2	0	59	4	25.78	172	90	18.15	18.07	1.89	5.87	3.98	1.8	0.1	17	95	232	2.47	4.63	2.71	0.68	10.3	13.7	3.13
2	0	47	5	25.82	120	80	7.31	15.26	2.38	6.78	4.4	2.47	0.33	23	55	265	2.87	4	1.46	1.11	7.3	68.6	1.96
2	0	44	0.2	25.82	120	80	12.34	23.98	2.83	4.06	1.23	0.94	0.23	25	91	232	3.92	5.45	2.58	0.85	11.1	32.9	2.81
2	0	33	6	25.83	121	80	14.74	21.96	4.1	4.1	0	1.04	0.28	14	60	257	2.67	4.2	2.34	0.53	12.9	36.3	4.72
2	1	59	0.2	25.84	150	80	15.94	27.4	3.27	4.69	1.42	0.95	0.21	25	47	261	0.99	4.85	2.54	1.82	11.9	26.7	4.18
2	1	75	30	25.85	170	80	5.62	23.17	2.11	3.52	1.41	0.84	0.38	14	79	207	1.66	4.44	3.02	0.78	9.2	102.5	1.6
2	0	51	7	25.86	100	70	8.39	19.67	2.62	6.76	4.14	1.91	0.31	54	91	358	3.89	5.57	2.74	0.88	7.9	57.7	2.25
2	0	50	0	25.9	158	106	11.61	23.72	1.45	3.19	1.74	0.75	0.12	10	73	251	2.42	4.67	2.58	1.07	13.5	21	1.4
2	0	50	3	25.9	140	90	7.71	16.51	5.8	18.06	12.26	6.08	0.75	26	72	410	2.45	5.19	3.16	0.8	6.7	123	4.85
2	0	51	0.5	25.96	140	100	7.26	12.11	2.64	5.87	3.23	2.69	0.36	14	81	423	3.32	4.73	2.58	1.07	7	75.2	2.18
2	0	33	0.2	25.97	132	85	12.7	24.8	1.2	2.4	1.2	0.54	0.09	7	56	276	0.73	4.47	3.37	0.74	11.6	15.7	1.22
2	0	35	0	25.97	124	80	11.38	19.85	2.53	4.85	2.32	1.36	0.22	14	82	241	3.24	4.67	1.04	2.01	12.2	33.9	2.42
2	0	55	0	25.99	122	80	13.67	22.37	3.2	7.46	4.26	1.85	0.23	16	100	203	4.46	3.45	0.01	1.51	12.1	31.9	3.42
2	0	61	3	25.99	136	80	10.87	20.38	2	4.97	2.97	1.35	0.18	15	64	397	1.82	3.62	0.88	1.83	8.8	30.5	1.9
2	1	45	0	26.04	140	90	7.72	17.74	2.43	8.77	6.34	2.75	0.31	26	49	216	6.02	5.36	1.41	0.94	7.6	63.3	2.04
2	0	72	22	26.08	120	65	4.35	15.62	3.43	4.99	1.56	1.77	0.79	40	82	283	1.51	2.68	1.49	0.44	7.7	234.7	2.39
2	1	55	3.2	26.11	130	90	12.38	18.45	4.38	6.9	2.52	2.08	0.35	20	65	232	7.49	6.54	2.58	1.07	9.2	47.9	4.37
2	1	40	10	26.14	110	74	8.44	20.29	1.61	5.68	4.07	1.56	0.19	21	62	337	1.79	4.54	2.58	1.07	8.7	40.1	1.4
2	1	62	1	26.16	140	80	8.68	17.61	2.07	9.42	7.35	2.97	0.24	15	54	208	1.44	5.1	3.56	0.82	6.6	45.7	1.81
2	1	55	0.1	26.19	130	80	13.57	25.61	1.74	3.44	1.7	0.75	0.13	20	78	317	2.78	4.81	2.41	1.01	12.6	19.1	1.85
2	0	34	6	26.2	110	60	10	18.96	2.21	4.49	2.28	1.32	0.22	13	76.6	290	2.61	4.08	2.21	0.56	9.4	37.8	2.03
2	1	60	2	26.22	110	82	4.45	9.6	1.36	6.02	4.66	3.48	0.31	23	105	369	0.42	4.29	2.81	1.27	6.2	118.7	0.95
2	0	60	4	26.26	130	80	8.02	16.39	2.22	8.44	6.22	2.86	0.28	17	91	279	2.19	3.48	2.58	1.07	7.3	55.4	1.89
2	0	46	0	26.4	130	80	10.02	20.45	3.46	5.2	1.74	1.41	0.35	18	88	269	16.23	8.12	2.58	1.07	11.8	53.4	3.15
2	0	47	0	26.4	120	70	10.74	21.27	1.73	3.31	1.58	0.86	0.16	22	84	389	5.62	3.92	0.35	0.76	9.5	27.8	1.64
2	0	33	0	26.45	114	80	11.86	20.21	4.04	10.09	6.05	2.77	0.34	85	80	260	3.28	5.91	4.72	1.13	11.3	47.5	3.95
2	0	58	4	26.47	130	90	8.26	15.65	1.79	3.24	1.45	1.15	0.22	17	67	280	1.9	3.24	1.87	0.42	8.9	45	1.55
2	0	80	2	26.57	110	62	5.08	11.1	1.82	8.42	6.6	4.21	0.36	29	93	325	0.85	3.89	2.7	0.76	6.3	113	1.35
2	0	35	0	26.57	130	80	6.5	19.22	2.59	6.67	4.08	1.93	0.4	41	103	286	4.72	5.06	2.07	0.63	13.3	90.4	2.06
2	0	57	1	26.61	110	64	5.64	13	1.81	6.82	5.01	2.91	0.32	23	97	336	3.59	4.71	1.97	0.95	7.1	91.4	1.37
2	0	40	0.2	26.63	130	90	9.64	16.78	2.05	3.69	1.64	1.22	0.21	16	54	365	12.87	4.67	2.58	1.07	8.9	37.7	1.85
2	0	44	5	26.64	130	80	16.33	28.37	1.52	2.38	0.86	0.47	0.09	16	88	251	1.02	4.71	3.35	0.85	13.1	13	2.04
2	1	75	11	26.67	150	90	5.56	17.17	1.9	8.14	6.24	2.63	0.34	12	62	305	2.92	3.34	1.37	0.51	7	97.1	1.43
2	1	69	12	26.71	110	70	5.83	13.67	4.04	7.38	3.34	3	0.69	21	52	261	1.46	3.51	2.58	1.07	6.7	152.8	3.12
2	0	32	1	26.73	142	90	10.6	24.28	3.52	4.52	1	1.03	0.33	52	46	284	11.87	6.78	0.03	0.82	10.6	49.6	3.27
2	0	78	14	26.84	136	74	11.32	18	2.4	6.7	4.3	2.07	0.21	18	71	243	0.48	4.35	2.88	1.23	10.3	32.9	2.3
2	1	57	17	26.84	140	80	9.83	20.4	2.47	4.49	2.02	1.22	0.25	15	75	208	6.02	6.5	2.46	1.03	7.8	42.1	2.24
2	0	48	4	26.86	130	80	6.94	17.91	2.45	6.53	4.08	2.03	0.35	33	84	315	4.78	7.4	2.58	1.07	9.8	77.4	2
2	0	39	1	26.9	126	88	8.46	12.11	1.44	2	0.56	0.92	0.17	51	63	262	1.46	2.81	1.67	0.41	5.8	36.6	1.25
2	0	46	6	26.93	120	80	13.37	18.88	2.29	2.67	0.38	0.79	0.17	19	70	358	5.09	4.37	1.3	0.52	9.4	24.5	2.39
2	0	66	17	26.93	160	88	6.08	12.94	4.28	13.57	9.29	5.83	0.7	12	94	386	1.22	2.74	2.19	0.61	6.9	147.6	3.34
2	0	45	0	26.98	146	110	10.14	20.12	2.45	8.47	6.02	2.34	0.24	87	78	409	0.88	4.76	3.33	0.99	8.2	40	2.26
2	0	44	0	27.02	110	68	12.65	24.36	3.1	3.99	0.89	0.91	0.25	24	51	276	2.27	4.88	3.16	0.58	10	34.3	3.13
2	0	59	14	27.04	110	80	12.9	21.51	2.23	3.15	0.92	0.81	0.17	13	85	264	2.08	4.99	2.58	1.07	9.8	25.2	2.27
2	0	67	10	27.04	160	80	13.04	19.58	3.68	5.33	1.65	1.51	0.28	18	102	281	2.42	4.65	3.92	1.1	8.7	38.4	3.79
2	1	49	1	27.05	140	90	6.76	15.15	2.68	6.99	4.31	2.56	0.4	24	65	264	1.13	4.44	2.63	1.25	7.1	86.2	2.16
2	0	31	0	27.22	136	100	12.9	23.1	2.52	3.64	1.12	0.88	0.2	25	67	227	3.95	5.23	2.58	1.07	10.9	28	2.58
2	0	65	9	27.29	140	76	4.81	7.91	3.26	16.15	12.89	11.34	0.68	17	82	358	0.52	3.73	2.6	1.55	5.9	187.8	2.36
2	1	57	0	27.33	138	60	8.23	21.78	3.07	13.45	10.38	3.43	0.37	23	67	230	1.56	6.42	2.58	1.07	10.4	67.3	2.62
2	1	61	2	27.34	118	76	10.99	18.29	1.3	4.38	3.08	1.33	0.12	13	71	200	1.55	4.43	3.01	0.65	16.1	21.2	1.22
2	0	59	10	27.34	140	90	6.21	13.88	4.62	10.06	5.44	4.03	0.74	15	76	333	1.78	4.22	2.6	0.73	8.1	150.1	3.62
2	0	46	4	27.34	120	90	12.45	21.77	2.3	3.59	1.29	0.92	0.18	26	86	290	3.79	5.04	2.29	0.86	10.1	27.5	2.31
2	0	33	0	27.39	124	90	15.53	25.62	4.6	7.85	3.25	1.7	0.3	32	65	380	2.77	3.05	1	0.66	10.7	38.1	5.62
2	1	61	13	27.43	134	76	5.9	19.05	1.01	2.01	1	0.59	0.17	21	62	234	2.29	4.77	3.18	1.29	10.6	56.5	0.79
2	0	38	2	27.46	130	90	5.73	15.32	2.51	7.74	5.23	2.81	0.44	27	81	357	3.03	4.27	2.21	0.54	7.8	112.3	1.93
2	1	56	0.5	27.47	118	74	8.57	17.39	2.92	7.4	4.48	2.36	0.34	21	48	259	1.83	3.69	1.88	0.89	12.8	60.4	2.53
2	1	41	10	27.47	100	64	7.98	17.32	3.03	12.9	9.87	4.14	0.38	21	55	340	2.17	4.93	2.58	1.07	5.9	70.5	2.57
2	0	29	0	27.48	138	90	9.74	15.6	3.72	9.55	5.83	3.4	0.38	24	48	374	1.42	3.8	2.22	0.87	9.24	59.3	3.37
2	1	64	3	27.5	140	90	7.29	15.43	3.22	11.11	7.89	4	0.44	13	59	370	5.39	6.14	2.58	1.07	7.1	86.2	2.65
2	0	62	0	27.54	140	84	11.5	22.52	3.53	7.24	3.71	1.79	0.31	31	69	296	2.12	5.16	3.12	1.4	11.4	44.2	3.4
2	1	63	20	27.55	120	84	11.64	24.66	1.08	2.62	1.54	0.59	0.09	17	51	261	1.02	5.16	2.58	1.07	8.6	16.8	1.05
2	1	53	20	27.55	138	80	12.81	20.84	1.71	2.11	0.4	0.56	0.13	8	67	270	1.52	4.27	2.73	0.78	9	20.6	1.75
2	1	62	1	27.58	167	110	9.83	17.98	2.55	5.24	2.69	1.62	0.26	20	86	276	3.43	6.62	4.96	1.64	10.4	43.3	2.32
2	1	62	1	27.59	146	86	11.18	21.35	3.79	6.51	2.72	1.69	0.34	12	64	360	3.12	2.79	0.56	0.67	10.2	48.7	3.6
2	0	45	2	27.6	136	80	10.32	18.33	1.28	4.88	3.6	1.48	0.12	11	67	319	1.66	5.37	3.5	1.04	8	23.7	1.2
2	0	50	5	27.68	134	94	9.86	20.94	2.02	5.72	3.7	1.52	0.2	14	89	235	5.72	5.2	2.58	1.07	9.2	35.9	1.83
2	0	56	10	27.68	162	98	6.99	12.11	1.88	2.97	1.09	1.36	0.27	15	94	410	3.06	4.34	3.3	0.36	8.1	63.2	1.54
2	0	46	0	27.68	110	70	6.48	13.7	3.12	6.09	2.97	2.47	0.48	25	104	292	2.27	5.86	4.05	0.68	11.7	104.3	2.48
2	1	56	0	27.69	134	76	6.54	14.17	2.13	7.81	5.68	3.06	0.33	21	57	217	1.49	5.34	3.63	0.97	7.2	77.9	1.7
2	1	64	4	27.69	120	78	5.31	13.98	2.4	6.7	4.3	2.66	0.45	16	61	322	1.15	3.83	2.29	1.38	6	125.3	1.8
2	1	48	0.6	27.7	130	76	7.65	11.17	1.19	4.67	3.48	2.32	0.16	12	57	231	2.42	4.67	2.58	1.07	6.6	38.6	1.01
2	1	41	7	27.73	140	80	7.87	16.11	2.49	8.05	5.56	2.78	0.32	12	73	243	0.82	3.46	2.35	1.18	6.5	62.3	2.11
2	0	51	1	27.76	118	74	6.75	11.88	6.1	13.35	7.25	6.24	0.9	36	102	416	1.49	4.9	3.48	1.39	7.9	159.7	4.88
2	0	49	0.1	27.9	120	90	14.57	24.2	1.49	3.43	1.94	0.79	0.1	18	88	316	2.6	5.15	2.86	0.99	10.8	15.2	1.71
2	0	61	11	27.92	130	80	6.63	16.88	2.35	3.73	1.38	1.23	0.35	20	73	200	1.54	4.18	1.74	1.67	9	81.2	1.88
2	0	48	2	27.92	118	70	7.23	16.08	2.19	5.96	3.77	2.06	0.3	39	97	247	1.88	5.19	3.31	0.94	8.5	66.1	1.81
2	0	49	0	27.99	124	84	12.35	19.05	4.49	11.73	7.24	3.42	0.36	154	82	329	2.55	4.67	3.54	0.57	9.7	49.3	4.46
2	0	40	13	28	102	68	16.84	26	1.52	1.71	0.19	0.37	0.09	20	76	323	1.39	3.55	2.02	0.84	10.7	12.5	2.16
2	0	37	6	28.03	138	80	8.08	14.8	1.65	3.74	2.09	1.4	0.2	40	85	261	2.49	3.59	2.55	0.96	8.3	43.9	1.41
2	0	45	0	28.04	130	90	10.8	19.09	2.9	6.74	3.84	1.96	0.27	33	61	244	2.62	5.75	3.43	1.01	10.2	41.4	2.73
2	0	18	0	28.1	120	70	12.73	20.8	1.29	2.25	0.96	0.6	0.1	24	57	374	2.06	4.75	3.14	0.58	12.5	16.6	1.31
2	0	73	19	28.13	156	94	6.29	18	2.4	6.7	4.3	2.07	0.38	10	91	288	0.99	4.22	3.3	0.43	9.14	91.2	1.89
2	0	70	8	28.2	136	78	5.92	14.46	1.65	7.66	6.01	2.94	0.28	16	69	339	0.79	5.18	3.68	1.1	6.7	78.4	1.28
2	0	61	3	28.2	130	90	9.06	18.25	4.08	7.35	3.27	2.24	0.45	20	83	377	1.96	4.57	2.75	0.84	9	71.7	3.6
2	0	25	4	28.25	118	76	13.11	17.98	4.48	6.01	1.53	1.86	0.34	45	70	403	23.52	6.55	1.65	0.91	10.4	45.3	4.61
2	1	48	0	28.25	130	70	9.98	21.37	1.22	2.59	1.37	0.67	0.12	10	76.6	290.5	0.74	3.63	2.58	1.07	12	24.2	1.13
2	0	50	0	28.34	102	70	8.36	22.6	0.95	1.81	0.86	0.44	0.11	59	94	229	1.18	3.77	2.64	0.54	11.8	27.9	0.83
2	0	39	0	28.37	130	80	13.22	22.38	4.66	6.03	1.37	1.5	0.35	16	59	247	1.28	6.21	2.58	1.07	11.6	46.5	4.81
2	0	49	5	28.4	126	84	10.4	17.8	3.39	5.34	1.95	1.67	0.33	18	73	360	3.35	5.5	3.17	0.65	8.2	49.7	3.13
2	0	52	1	28.41	180	110	11.49	22.26	3.99	6.71	2.72	1.67	0.35	14	54	267	3.72	4.41	1.92	0.63	8.1	49	3.83
2	0	67	3	28.41	124	70	7	16.03	2.82	7.17	4.35	2.48	0.4	29	75	307	2	4.43	2.86	0.57	7.1	84.2	2.3
2	1	33	4	28.41	120	70	10.16	24.02	4.2	7.16	2.96	1.66	0.41	10	87	314	3.36	4.3	3.02	1.02	9.7	61.4	3.85
2	0	56	5	28.41	124	86	6.11	13.19	3.08	11.11	8.03	4.68	0.5	56	89	388	2.82	3.58	1.1	1.07	6.1	115.3	2.42
2	1	69	20	28.44	172	92	9.08	18	2.4	6.7	4.3	2.07	0.26	27	76.6	290.5	2.01	5.31	3.45	0.85	8.4	47.3	2.13
2	1	75	5	28.51	172	80	9.15	14.84	2.52	8.81	6.29	3.3	0.28	31	76.6	290.5	0.98	4.1	3.02	0.59	8.6	48.4	2.24
2	1	63	6	28.55	138	78	8.12	18.75	4.71	12.58	7.87	3.73	0.58	24	64	337	2.1	4.37	2.58	1.07	7	96	4.02
2	0	64	17	28.57	134	90	7.23	17.31	1.77	7.28	5.51	2.34	0.24	15	92	407	1.54	5.61	4.48	1.21	7.7	56.6	1.46
2	0	46	17	28.73	150	92	13.13	20.89	1.56	2.83	1.27	0.75	0.12	19	70	327	1.2	4.57	3.15	0.82	7.1	18.4	1.62
2	0	28	0	28.73	128	80	6.73	19.24	3.03	4.24	1.21	1.22	0.45	35	76.6	290.5	3.9	4.22	1.79	0.48	12.5	95.3	2.44
2	1	68	3	28.8	154	92	9.45	18.17	3	4.9	1.9	1.5	0.32	20	56	224	2.42	4.67	2.58	1.07	8	52.5	2.69
2	1	56	0	28.88	132	84	10.32	17.14	2.57	5.67	3.1	1.84	0.25	80	46	289	1.45	4.26	2.58	0.96	10	40.4	2.39
2	0	48	0	28.9	120	80	10.77	19.78	2.54	6.55	4.01	1.84	0.24	68	59	327	1.7	6.53	4.9	0.78	10	37.3	2.4
2	1	63	7	28.93	120	60	6.51	22.93	1.12	4.99	3.87	1.21	0.17	25	76.6	290.5	1.16	4.26	3.2	1.32	6.6	49.6	0.89
2	0	52	0	28.98	140	80	12.39	30.02	4.14	7.74	3.6	1.43	0.33	54	60	406	5.68	5.84	3.56	0.71	10.8	45.6	4.12
2	0	40	0	29.1	120	70	6.85	18.18	1.37	5.35	3.98	1.63	0.2	56	99	223	1.47	5.19	3.82	0.64	8.5	52.5	1.12
2	0	40	0	29.14	134	100	12.58	24.68	2.82	4.07	1.25	0.92	0.22	46	64	336	1.42	5.11	3.58	0.82	11.2	32	2.84
2	0	47	3	29.32	118	80	9.43	17.21	2.64	4.9	2.26	1.58	0.28	25	75	392	15.05	4.79	0.1	0.56	7.8	47.7	2.37
2	0	48	0.1	29.34	110	70	6.77	18.19	2.74	7.06	4.32	2.16	0.4	30	72	329	2.01	5.32	2.58	1.07	11.3	87.4	2.2
2	1	59	6	29.38	120	80	10.39	24.17	2.24	3.63	1.39	0.83	0.22	46	44	229	0.86	2.91	0.67	1.81	8.5	35.8	2.09
2	1	50	1	29.41	140	90	6.29	11.72	2.81	8.69	5.88	4.12	0.45	18	61	347	1.7	3.61	2.12	0.64	8.5	102.3	2.22
2	0	58	4	29.58	156	76	6.45	16.44	1.05	3.55	2.5	1.2	0.16	10	87	314	3.36	4.3	3.02	1.02	7.4	48.6	0.84
2	0	49	5	29.63	120	80	10.57	19.38	5.67	8.75	3.08	2.51	0.54	46	77	233	2.17	4.67	2.58	1.07	9	74.7	5.26
2	0	56	6	29.7	116	70	11.34	17.21	4.1	6	1.9	1.94	0.36	26	101	221	1.88	3.89	3.1	0.91	8.2	51.2	3.92
2	0	49	0	29.75	120	80	9.19	16.49	5.16	9.05	3.89	3.05	0.56	31	69	339	2.63	3.66	1.97	0.38	7.8	84.8	4.57
2	1	37	0	29.9	118	80	8.28	12.21	2.07	6.72	4.65	3.06	0.25	14	53	242	1.2	3.96	1.5	1.86	7	49.7	1.78
2	0	43	0	29.94	122	82	8.46	19.55	2.71	10.29	7.58	2.92	0.32	30	75	306	3.35	5.03	2.84	0.52	10.1	58.4	2.34
2	1	82	25	30	108	60	8.08	14.13	4.17	6.69	2.52	2.63	0.52	24	67	269	1.27	2.81	2.58	1.07	12.2	88.1	3.55
2	0	64	8	30.12	146	80	6.96	18.45	4.87	8.66	3.79	2.61	0.7	18	60	243	2.56	3.25	0.63	1.34	9.5	127.6	3.94
2	0	66	20	30.17	130	80	10.77	23.96	2.55	6.12	3.57	1.42	0.24	17	104	301	2.81	5.63	3.35	0.88	11.4	37.3	2.4
2	0	42	6	30.25	140	90	9.11	14.09	1.41	3.43	2.02	1.35	0.15	55	84	271	2	4.24	2.41	0.83	11.2	31.5	1.25
2	0	53	0.1	30.27	110	70	10.5	20.66	5.21	6.12	0.91	1.65	0.5	12	69	314	3.58	6.13	2.58	1.07	11.2	69.8	4.81
2	0	58	20	30.35	110	80	13.04	20.9	2.52	4.12	1.6	1.1	0.19	18	76.6	290.5	2.59	4.91	4.24	0.77	9.9	27.6	2.6
2	0	20	0	30.43	140	90	7.91	17.26	3.83	10.24	6.41	3.3	0.48	32	65	312	0.88	3.45	2.32	0.69	8.5	85.7	3.25
2	1	73	1	30.44	120	86	3.99	15.71	2.87	9.34	6.47	3.3	0.72	12	56	304	0.85	3.88	2.59	0.55	7.8	246.3	1.95
2	0	72	13	30.44	130	70	5.62	17.64	1.62	8.05	6.43	2.54	0.29	56	73	389	1.15	4.38	3.06	0.86	7.2	85.5	1.23
2	0	50	10	30.8	140	80	7.47	22.96	4.05	6.56	2.51	1.59	0.54	64	74	304	1.14	4.35	3.14	0.64	8.6	98.4	3.37
2	0	34	1	30.86	128	98	4.7	8.01	4.29	14.38	10.09	9.97	0.91	49	99	410	4.1	3.94	1.38	0.51	5.9	237.4	3.08
2	0	46	1	31.14	170	90	8.81	18.46	4.6	11.29	6.69	3.4	0.52	43	102	377	4.97	5.5	2.58	1.07	10	82.4	4.02
2	0	57	2	31.21	130	100	7.52	15.2	2.52	6.53	4.01	2.39	0.34	22	98	337	0.99	4.04	2.88	0.66	8.8	68.2	2.1
2	0	44	6	31.38	98	70	7.03	13.43	2.06	5.2	3.14	2.15	0.29	42	85	358	3.25	5.83	3.42	0.78	7.4	66.8	1.69
2	0	41	1	31.41	148	96	9.89	16.29	4.06	9.45	5.39	3.22	0.41	41	71	397	3.64	5.6	2.94	0.84	8.7	62.1	3.68
2	0	48	0.3	31.53	135	85	7.22	13.38	5.03	19.23	14.2	7.98	0.7	65	56	312	3.6	5.12	2.58	1.07	7.7	122.7	4.12
2	1	48	9	31.53	90	62	6.42	13.38	5.17	24.73	19.56	10.27	0.81	18	62	330	1.71	5.01	2.93	1.22	6.4	153.7	4.08
2	0	48	4	31.58	150	104	13.23	20.94	4.25	6.19	1.94	1.64	0.32	58	65	346	2.42	4.67	2.58	1.07	9.2	42.9	4.42
2	1	52	10	31.61	140	100	9.84	25.39	1.82	6.07	4.25	1.33	0.18	25	85	362	2.3	5.25	3.11	0.99	12.2	33.5	1.67
2	1	56	10	31.63	122	76	8.33	22.43	3.92	11.2	7.28	2.77	0.47	31	89	236	1.09	6.49	4.99	0.93	8.1	79.9	3.38
2	1	54	7	32	150	80	7.53	18.6	1.82	4.92	3.1	1.47	0.24	34	80	265	0.92	4.38	2.64	1.28	8.6	53.8	1.53
2	0	28	0	32.04	120	100	9.14	18.16	4.87	8.35	3.48	2.55	0.53	18	53	402	8.99	6	2.58	1.07	9.3	81.4	4.29
2	0	35	0	32.04	118	80	10.82	17.18	3.33	6.27	2.94	2.03	0.31	17	72	345	2.21	4.12	2.17	0.84	11.5	46	3.13
2	1	53	2	32.26	115	80	7.57	15.34	2.42	6.48	4.06	2.35	0.32	65	62	261	1.36	6.49	3.84	1.93	10.3	65.6	2.03
2	1	33	0	32.44	110	80	9.82	14.83	4.42	8.68	4.26	3.25	0.45	21	58	294	3.16	5.06	2.61	0.87	10	67.3	4
2	0	48	9	32.45	140	90	12.01	16.15	2.13	3.48	1.35	1.2	0.18	17	90	291	1.93	3.23	1.65	0.61	10.3	27.2	2.1
2	1	55	4	32.46	118	80	7.15	12.82	1.93	5.68	3.75	2.46	0.27	28	72	296	2.44	4.13	2.71	0.87	7.6	61.3	1.58
2	0	48	7	32.49	120	70	5.82	21.98	4.88	13.87	8.99	3.51	0.84	146	70	349	1.47	4.09	2.77	0.59	9.2	175.8	3.75
2	0	29	0	32.56	140	90	8.45	18	5.53	8.25	2.72	2.55	0.65	143	77	413	3.54	7.46	5.41	0.74	9.4	102.1	4.76
2	0	67	3	32.6	150	88	7.55	16.97	2.63	8.91	6.28	2.92	0.35	16	87	256	2.14	6.06	2.58	1.07	8.8	70.1	2.2
2	1	49	1.5	32.67	122	80	6.31	10.18	3.34	7.27	3.93	3.97	0.53	17	65	309	2.07	4.67	2.58	1.07	6.2	114.7	2.62
2	1	46	14	33.02	136	84	14.63	25.42	2.18	4.6	2.42	1.01	0.15	13	67	268	2.03	3.42	2.58	1.07	11.2	20.8	2.5
2	1	71	10	33.73	160	90	5.69	10.05	4.5	15.03	10.53	8.31	0.79	27	85	297	4.19	9.36	6.76	2.22	5.8	172.4	3.42
2	0	37	3	35.32	130	98	12.4	18.25	4.79	7.35	2.56	2.24	0.39	51	72	358	3.11	3.63	1.96	1.14	9.8	51.9	4.78
2	0	27	0.4	39.4	128	86	8.51	25.48	2.28	3.43	1.15	0.75	0.27	121	75	292	1.39	5.23	3.15	1.38	8.9	50.9	1.98
